# Supplementary material for: Hesperidin Helps Improve the Intestinal Structure, Maintain Barrier Function, and Reduce Inflammation in Yellow-Feathered Broilers Exposed to High Temperatures
Source: Animals (Basel). 2024 Sep 5;14(17):2585. doi: 10.3390/ani14172585 (PMC11394609; doi:10.3390/ani14172585)
Supplement: Supplementary file 1 [file animals-14-02585-s001.zip]

Archive with 1 entries (1 files):
- animals-3154123-supplementary.pdf
